# Supplementary material for: Mediterranean diet and associations with the gut microbiota and pediatric-onset multiple sclerosis using trivariate analysis
Source: Commun Med (Lond). 2024 Jul 19;4:148. doi: 10.1038/s43856-024-00565-0 (PMC11271616; doi:10.1038/s43856-024-00565-0)
Supplement: Supplementary file 4 — Supplementary Data 1 [file 43856_2024_565_MOESM4_ESM.xlsx]

## Sheet: Genus-level
Taxonomic classification				Median (Q1 – Q3)			Prevalence (n/%)		Standardized ORadj (95%CI)	P
Phylum	Family	Genus		MS	Control		MS	Controls
Genera higher in MS cases compared to controls
Euryarchaeota	Methanobacteriaceae	Methanobrevibacter		-1.5 (-1.7 – 4.1)	-1.8 (-2.1 – -1.5)		9 (33%)	1 (3.1%)	5.7 (1.2–28)	0.032
Proteobacteria	Burkholderiaceae	Variovorax		-1.5 (-1.8 – -0.39)	-1.8 (-2.0 – -1.3)		7 (26%)	3 (9.4%)	2.7 (1.1–6.8)	0.035
Patescibacteria	TM7 phylum sp.	oral clone FR058		-1.5 (-1.8 – -1.1)	-1.7 (-2.0 – -1.1)		6 (22%)	4 (13%)	2.3 (1.0–5.0)	0.038
Actinobacteria	Eggerthellaceae	Eggerthella		1.7 (0.79 – 2.6)	1.0 (-0.33 – 1.8)		24 (89%)	24 (75%)	2.1 (1.1–4.1)	0.032
Firmicutes	Streptococcaceae	Lactococcus		1.7 (0.44 – 2.5)	0.38 (-1.8 – 2.1)		22 (81%)	17 (53%)	2.1 (1.0–4.1)	0.038
Firmicutes	Ruminococcaceae	Anaerofilum		-1.4 (-1.7 – 0.29)	-1.7 (-2.0 – -0.88)		9 (33%)	6 (19%)	2.0 (0.95–4.1)	0.067
Firmicutes	Lachnospiraceae	Sellimonas		-0.68 (-1.7 – 1.8)	-0.97 (-1.8 – 0.89)		14 (52%)	15 (47%)	1.9 (0.90–4.1)	0.089
Firmicutes	Lachnospiraceae	[Ruminococcus] gnavus group		0.51 (-1.3 – 2.8)	0.093 (-1.8 – 2.5)		17 (63%)	17 (53%)	1.8 (0.93–3.6)	0.078
Firmicutes	Ruminococcaceae	Acetanaerobacterium		-1.2 (-1.8 – 0.26)	-1.6 (-1.9 – -0.84)		10 (37%)	7 (22%)	1.7 (0.93–3.3)	0.084
Genera lower in MS cases compared to controls
Firmicutes	Ruminococcaceae	Anaerotruncus		-1.1 (-1.6 – 0.25)	-0.11 (-1.4 – 0.64)		12 (44%)	18 (56%)	0.59 (0.31–1.1)	0.1
Firmicutes	Anaerovoracaceae Family XIII	Family XIII AD3011 group		1.8 (-0.0035 – 2.3)	2.0 (1.3 – 2.8)		22 (81%)	27 (84%)	0.56 (0.30–1.1)	0.08
Firmicutes	Ruminococcaceae	Hydrogenoanaerobacterium		-1.6 (-1.9 – -1.4)	-1.7 (-2.0 – -0.88)		2 (7.4%)	6 (19%)	0.49 (0.23–1.1)	0.07
Firmicutes	Clostridiales vadinBB60 group	gut metagenome		-1.6 (-1.8 – -1.1)	-0.38 (-1.6 – 1.5)		6 (22%)	17 (53%)	0.39 (0.18–0.82)	0.013
Firmicutes	Lachnospiraceae	Anaerosporobacter		-1.7 (-1.9 – -1.5)	-1.6 (-2.0 – -0.064)		1 (3.7%)	9 (28%)	0.38 (0.12–1.2)	0.098
Firmicutes	Ruminococcaceae	Ruminococcaceae NK4A214 group		0.44 (-1.6 – 3.5)	3.7 (2.0 – 4.7)		15 (56%)	27 (84%)	0.32 (0.15–0.69)	0.0034

## Sheet: ASV-level
Taxonomic classification					Median (Q1 – Q3)			Prevalence (n/%)		Standardized ORadj (95%CI)	P
Phylum	Family	Genus species (if available)	Confidencea		MS	Control		MS	Controls
ASVs higher in MS cases compared to controls
Actinobacteria	Coriobacteriales Incertae Sedis	Uncultured bacterium	1		-0.74 (-0.89 – -0.57)	-0.93 (-1.0 – -0.73)		4 (15%)	0 (0%)	4.5 (0.77–26)	0.094
Firmicutes	Ruminococcaceae	UCG-005 uncultured bacterium adhufec311	0.77		-0.74 (-0.88 – -0.57)	-0.91 (-1.0 – -0.71)		3 (11%)	1 (3.1%)	3.6 (0.94–14)	0.062
Firmicutes	Lachnospiraceae	Lachnoclostridium	0.77		-0.74 (-0.89 – -0.50)	-0.91 (-1.0 – -0.71)		6 (22%)	1 (3.1%)	3.5 (1.2–10)	0.018
Firmicutes	Ruminococcaceae	Unnamed	1		-0.72 (-0.88 – 0.11)	-0.88 (-1.0 – -0.67)		7 (26%)	2 (6.3%)	3.4 (1.3–8.7)	0.012
Proteobacteria	Burkholderiaceae	Variovorax	0.92		-0.70 (-0.88 – 0.38)	-0.86 (-1.0 – -0.60)		7 (26%)	3 (9.4%)	3.0 (1.1–7.8)	0.026
Firmicutes	Family XI	Peptoniphilus uncultured organism	0.81		-0.73 (-0.89 – -0.56)	-0.88 (-1.0 – -0.67)		5 (19%)	2 (6.3%)	2.9 (0.89–9.4)	0.078
Firmicutes	Lachnospiraceae	Sellimos uncultured bacterium	0.98		-0.53 (-0.85 – 2.5)	-0.50 (-0.91 – 1.6)		12 (44%)	13 (41%)	2.6 (0.99–6.9)	0.054
Firmicutes	Ruminococcaceae	Ruminiclostridium 5 uncultured bacterium	0.99		-0.57 (-0.85 – 0.86)	-0.70 (-0.93 – 0.15)		10 (37%)	9 (28%)	2.4 (1.0–5.8)	0.043
Firmicutes	Lachnospiraceae	Blautia	0.93		-0.85 (-0.92 – -0.56)	-0.91 (-1.0 – -0.71)		4 (15%)	1 (3.1%)	2.4 (1.0–5.7)	0.051
Proteobacteria	Caulobacteraceae	Caulobacter	1		-0.81 (-0.91 – -0.57)	-0.91 (-1.0 – -0.71)		3 (11%)	1 (3.1%)	2.4 (1.0–5.6)	0.049
Actinobacteria	Eggerthellaceae	Eggerthella	1		2.5 (1.4 – 3.6)	2.1 (-0.32 – 2.8)		24 (89%)	23 (72%)	2.3 (1.1–4.8)	0.022
Firmicutes	Lachnospiraceae	Lachnoclostridium	0.76		-0.68 (-0.86 – 1.1)	-0.91 (-1.0 – -0.60)		8 (30%)	3 (9.4%)	2.3 (0.97–5.6)	0.058
Firmicutes	Ruminococcaceae	Negativibacillus uncultured bacterium	0.99		-0.70 (-0.86 – -0.50)	-0.91 (-1.0 – -0.60)		6 (22%)	3 (9.4%)	2.3 (0.86–5.9)	0.099
Bacteroidetes	Bacteroidaceae	Bacteroides	1		-0.81 (-0.92 – -0.56)	-0.88 (-1.0 – -0.67)		4 (15%)	2 (6.3%)	2.2 (0.92–5.4)	0.074
Firmicutes	Streptococcaceae	Lactococcus	1		2.6 (1.2 – 3.4)	1.4 (-0.83 – 2.7)		22 (81%)	17 (53%)	2.2 (1.1–4.4)	0.03
Firmicutes	Streptococcaceae	Streptococcus	1		-0.81 (-0.91 – -0.57)	-0.91 (-1.0 – -0.71)		5 (19%)	1 (3.1%)	2.2 (0.95–4.9)	0.066
Firmicutes	Ruminococcaceae	Ruminiclostridium 9	1		-0.53 (-0.89 – 2.4)	-0.79 (-1.0 – 0.10)		12 (44%)	8 (25%)	2.1 (1.1–4.3)	0.031
Firmicutes	Ruminococcaceae	Aerofilum uncultured bacterium	0.85		-0.58 (-0.85 – 1.2)	-0.78 (-0.98 – -0.41)		9 (33%)	6 (19%)	2.1 (1.0–4.5)	0.047
Firmicutes	Lachnospiraceae	GCA-900066575 uncultured bacterium	1		-0.68 (-0.85 – 0.82)	-0.88 (-1.0 – -0.60)		8 (30%)	3 (9.4%)	2.0 (0.96–4.2)	0.064
Firmicutes	Lachnospiraceae	Eisenbergiella uncultured organism	1		-0.55 (-0.81 – 2.1)	-0.70 (-0.97 – 0.77)		11 (41%)	10 (31%)	2.0 (0.99–4.0)	0.054
Proteobacteria	TM7 phylum sp.	oral clone FR058	1		-0.74 (-0.91 – -0.56)	-0.88 (-1.0 – -0.67)		4 (15%)	2 (6.3%)	1.9 (0.96–3.9)	0.067
Bacteroidetes	Barnesiellaceae	Barnesiella	1		-0.81 (-0.91 – -0.57)	-0.88 (-1.0 – -0.67)		3 (11%)	2 (6.3%)	1.9 (0.92–3.9)	0.085
Firmicutes	Lachnospiraceae	Aerostipes unidentified	0.75		-0.74 (-0.92 – -0.50)	-0.86 (-1.0 – -0.60)		6 (22%)	3 (9.4%)	1.9 (0.89–3.9)	0.099
Firmicutes	Ruminococcaceae	Uncultured human gut metagenome	1		1.7 (-0.54 – 3.1)	-0.34 (-0.80 – 3.0)		18 (67%)	15 (47%)	1.8 (0.97–3.5)	0.062
Firmicutes	Ruminococcaceae	Acetaerobacterium uncultured rumen bacterium	1		-0.57 (-0.91 – 1.2)	-0.75 (-0.94 – -0.37)		10 (37%)	7 (22%)	1.8 (0.96–3.4)	0.068
Firmicutes	Christensenellaceae	R-7 group	0.95		-0.77 (-0.91 – -0.63)	-0.91 (-1.0 – -0.71)		2 (7.4%)	1 (3.1%)	1.8 (0.93–3.5)	0.082
Firmicutes	Lachnospiraceae	[Ruminococcus] gvus group	1		1.1 (-0.57 – 3.6)	0.67 (-0.91 – 3.4)		16 (59%)	17 (53%)	1.8 (0.91–3.5)	0.092
Firmicutes	Ruminococcaceae	Butyricicoccus	1		0.25 (-0.81 – 1.7)	-0.40 (-0.81 – 0.72)		14 (52%)	14 (44%)	1.8 (0.90–3.5)	0.096
Firmicutes	Ruminococcaceae	Uncultured Clostridium phoceensis	0.91		1.6 (-0.50 – 3.2)	1.3 (-0.70 – 2.4)		19 (70%)	17 (53%)	1.8 (0.92–3.4)	0.089
Firmicutes	Erysipelotrichaceae	[Clostridium] innocuum group	1		1.6 (0.57 – 2.3)	0.76 (-0.86 – 1.7)		21 (78%)	17 (53%)	1.7 (0.91–3.4)	0.096
Firmicutes	Erysipelotrichaceae	Holdemania	1		0.69 (-0.70 – 2.0)	-0.58 (-0.98 – 1.1)		15 (56%)	12 (38%)	1.7 (0.94–3.1)	0.08
Firmicutes	Ruminococcaceae	Faecalibacterium	1		6.4 (-0.64 – 7.1)	0.56 (-0.93 – 5.4)		17 (63%)	16 (50%)	1.7 (0.91–3.1)	0.096
Bacteroidetes	Bacteroidaceae	Bacteroides	1		5.7 (2.7 – 7.1)	1.2 (-0.93 – 6.1)		21 (78%)	16 (50%)	1.7 (0.92–3.0)	0.092
ASVs lower in MS cases compared to controls
Firmicutes	Lachnospiraceae	[Eubacterium] eligens group	1		-0.70 (-0.87 – 2.4)	2.1 (-0.80 – 5.1)		10 (37%)	19 (59%)	0.59 (0.32–1.1)	0.095
Firmicutes	Ruminococcaceae	Ruminococcus 1 uncultured organism	0.84		3.2 (-0.69 – 4.6)	4.8 (1.8 – 6.1)		17 (63%)	26 (81%)	0.58 (0.32–1.1)	0.078
Firmicutes	Ruminococcaceae	UCG-003 uncultured organism	0.75		-0.53 (-0.83 – 3.7)	3.6 (-0.40 – 4.7)		13 (48%)	22 (69%)	0.56 (0.30–1.1)	0.077
Actinobacteria	Bifidobacteriaceae	Bifidobacterium	1		5.5 (-0.77 – 7.7)	7.5 (3.1 – 8.5)		16 (59%)	25 (78%)	0.56 (0.30–1.1)	0.074
Bacteroidetes	Tannerellaceae	Parabacteroides distasonis	0.78		-0.70 (-0.89 – 1.1)	0.65 (-0.90 – 3.8)		7 (26%)	16 (50%)	0.55 (0.27–1.1)	0.09
Firmicutes	Lachnospiraceae	Roseburia metagenome	0.74		-0.74 (-0.90 – -0.56)	-0.59 (-0.87 – 3.7)		4 (15%)	13 (41%)	0.54 (0.27–1.1)	0.092
Firmicutes	Lachnospiraceae	Coprococcus 1	1		3.9 (-0.51 – 4.6)	4.8 (3.5 – 5.2)		19 (70%)	27 (84%)	0.54 (0.27–1.1)	0.077
Firmicutes	Lachnospiraceae	UCG-010 uncultured organism	1		-0.70 (-0.88 – 0.11)	-0.34 (-0.90 – 2.7)		7 (26%)	15 (47%)	0.52 (0.26–1.0)	0.054
Firmicutes	Christensenellaceae	R-7 group	0.99		-0.72 (-0.87 – 1.6)	-0.42 (-0.94 – 4.2)		8 (30%)	13 (41%)	0.51 (0.26–1.0)	0.059
Actinobacteria	Coriobacteriales Incertae Sedis	Uncultured gut metagenome	0.89		-0.70 (-0.86 – 1.8)	0.3 (-0.77 – 3.7)		8 (30%)	16 (50%)	0.51 (0.25–1.0)	0.064
Firmicutes	Anaerovoracaceae Family XIII	AD3011 group sp.	0.94		1.7 (-0.70 – 2.9)	2.3 (0.67 – 3.4)		15 (56%)	24 (75%)	0.48 (0.25–0.95)	0.034
Firmicutes	Ruminococcaceae	Ruminococcus 1 metagenome	0.97		-0.77 (-0.91 – -0.63)	-0.75 (-0.93 – -0.017)		3 (11%)	8 (25%)	0.48 (0.22–1.1)	0.073
Firmicutes	Ruminococcaceae	Uncultured Clostridium sp.	0.91		-0.81 (-0.91 – -0.69)	-0.79 (-0.94 – -0.43)		1 (3.7%)	6 (19%)	0.44 (0.17–1.1)	0.083
Bacteroidetes	Bacteroidaceae	Bacteroides	1		-0.81 (-0.92 – -0.63)	-0.75 (-0.95 – 0.096)		2 (7.4%)	8 (25%)	0.43 (0.17–1.1)	0.072
Firmicutes	Ruminococcaceae	NK4A214 group gut metagenome	0.96		-0.47 (-0.72 – 4.3)	4.3 (2.3 – 5.2)		13 (48%)	25 (78%)	0.31 (0.15–0.67)	0.0029
Firmicutes	Ruminococcaceae	UCG-005 metagenome	0.98		-0.81 (-0.91 – -0.69)	-0.83 (-1.0 – -0.41)		1 (3.7%)	6 (19%)	0.30 (0.082–1.1)	0.068
Bacteroidetes	Rikenellaceae	Alistipes indistinctus YIT 12060	0.99		-0.72 (-0.87 – -0.54)	-0.67 (-0.94 – 1.0)		6 (22%)	11 (34%)	0.27 (0.077–0.93)	0.038
Firmicutes	Ruminococcaceae	Unclassified	1		-0.85 (-0.92 – -0.70)	-0.79 (-0.98 – -0.43)		0 (0%)	5 (16%)	0.27 (0.062–1.2)	0.078
