# Supplementary material for: Mediterranean diet and associations with the gut microbiota and pediatric-onset multiple sclerosis using trivariate analysis
Source: Commun Med (Lond). 2024 Jul 19;4:148. doi: 10.1038/s43856-024-00565-0 (PMC11271616; doi:10.1038/s43856-024-00565-0)
Supplement: Supplementary file 6 — Supplementary Data 3 [file 43856_2024_565_MOESM6_ESM.xlsx]

## Sheet: Sheet1
Sheet1	Table of contents
Sheet2	The raw aMED score and intakes of whole-grains (oz equiv./day), fiber (g/day), and iron (mg/day) from the full Diet group
Sheet3	The raw aMED score and intakes of whole-grains (oz equiv./day), fiber (g/day), and iron (mg/day) from the Diet-microbiota subgroup
Sheet4	The raw counts of the ganera found significant between multiple sclerosis cases and controls
Sheet5	The raw counts of the species relative abundances found significant between multiple sclerosis cases and controls
Sheet6	The center log-ratio transformed ganera relative abundances found significant between multiple sclerosis cases and controls
Sheet7	The center log-ratio transformed species relative abundances found significant between multiple sclerosis cases and controls

## Sheet: Sheet2
Participant ID	aMED_score	Whole_grain_oz	Fiber	Iron
multiple_sclerosis_1	3	0.188	8.72	7.66
multiple_sclerosis_29	2	0.249	10.56	5.41
multiple_sclerosis_30	5	0.533	15.9	10.76
multiple_sclerosis_2	3	0.342	4.74	6.33
multiple_sclerosis_3	1	0.382	9.41	10.32
multiple_sclerosis_4	5	1.13	18.09	11.84
multiple_sclerosis_5	1	0.106	2.98	3.06
multiple_sclerosis_35	1	0.15	5.87	3.41
multiple_sclerosis_6	3	0.787	9.37	5.63
multiple_sclerosis_7	1	0.277	7.6	8.75
multiple_sclerosis_8	3	3.6	16.52	19.11
multiple_sclerosis_9	3	1.29	20.36	10.12
multiple_sclerosis_10	3	0.474	6.37	5.14
control_1	1	0.023	9.4	14.67
control_2	2	0.133	8.19	9.03
control_3	5	0.688	11.32	6.5
control_49	3	0.893	11.11	7.91
control_50	3	0.441	7.93	5.1
control_51	2	0.36	8.35	5.25
control_4	4	0.278	7.39	5.1
control_5	3	0.558	5.76	5.38
control_6	2	0.396	7.17	8.99
control_7	3	2.25	10.92	10.88
control_8	2	0.994	7.93	9.68
multiple_sclerosis_52	5	1.13	25.93	13.85
multiple_sclerosis_53	1	0.117	4.43	5.03
multiple_sclerosis_11	3	0.00595	9.27	4.8
multiple_sclerosis_12	2	0.0757	3.25	4.09
multiple_sclerosis_56	2	0.525	9.02	6.7
multiple_sclerosis_13	5	0.742	14.69	10.42
multiple_sclerosis_58	2	0.058	11.3	14.27
multiple_sclerosis_14	4	0.0661	13.97	9
multiple_sclerosis_15	3	0.629	9.4	13.55
multiple_sclerosis_61	0	0.103	3.71	3.09
multiple_sclerosis_62	4	0.0403	11.44	9.24
multiple_sclerosis_16	3	0.236	10.31	10.47
multiple_sclerosis_17	1	0.496	8.84	7.5
multiple_sclerosis_18	1	0.315	7.54	6.33
multiple_sclerosis_66	3	0.573	4.27	7.01
multiple_sclerosis_67	1	0.404	5.74	6.78
multiple_sclerosis_68	1	0.0828	5.3	10.78
multiple_sclerosis_69	2	0.604	11.21	13.86
multiple_sclerosis_19	4	0.688	9.57	6.63
multiple_sclerosis_20	5	0.0992	15.89	5.51
multiple_sclerosis_72	4	0.45	11.42	6.46
multiple_sclerosis_73	4	0.126	13.68	7.63
multiple_sclerosis_21	1	0.352	12.41	7.87
multiple_sclerosis_22	1	0.122	4.38	3.65
multiple_sclerosis_23	4	0.425	11.97	6.2
multiple_sclerosis_24	2	0.0426	3.57	5.68
control_83	2	0.892	10.15	6.03
control_84	3	0.634	9.07	8.73
control_9	4	0.481	13.75	11.53
control_10	6	0.48	13.79	10.61
control_11	4	0.396	15.82	7.32
control_12	5	0.595	14.62	11.5
control_13	4	0.666	13.88	10.46
control_14	4	1.89	15.27	12.55
control_15	5	1.47	25.72	13.57
control_16	5	1.01	28.28	18.52
control_17	2	1.14	11.26	12.78
control_18	2	0.376	4.53	5.01
control_19	6	0.486	17.64	6.06
control_20	1	0.129	5.59	6.91
control_97	2	0.0459	7.78	7.71
control_21	3	0.173	7.49	3.56
control_22	4	1.75	19.13	19.94
control_23	2	0.287	11.05	7.32
control_24	1	0.537	8.73	6.68
control_25	3	1.19	10.85	10.87
control_103	5	2.19	26.24	26.35
control_26	5	0.984	10.63	7.7
control_27	2	0.213	15.48	10.58
control_28	6	2.57	28.79	16.54
control_107	4	0.545	13.02	7.29
control_29	5	1.07	15.61	9.26
control_30	6	0.857	19.33	12.91
control_110	2	0.0244	4.26	4.23
control_31	2	0.174	3.56	3.37
control_112	1	0.235	4.97	3.33
control_113	4	0.0114	14.25	4.76
control_114	4	0.351	9.29	6.63
control_115	3	0.452	18.82	12.53
control_116	5	0.307	14.59	10.68
control_117	3	0.944	15.67	11.46
control_32	4	0.498	9.71	9.4
control_119	4	0.23	15.54	8.72
control_120	4	0.433	4.9	6.43
control_121	2	0.195	7.04	3.73
control_122	2	0.0465	6.12	8.36
multiple_sclerosis_118	1	0.00625	5.43	6.91
multiple_sclerosis_25	4	0.214	12.36	8.06
multiple_sclerosis_26	2	0.102	4.84	4.65
multiple_sclerosis_27	3	0.558	9.28	7.95
multiple_sclerosis_122	3	0.825	16.8	7.42

## Sheet: Sheet3
Participant ID	aMED_score	Whole_grain_oz	Fiber	Iron
multiple_sclerosis_1	3	0.188	8.72	7.66
multiple_sclerosis_2	3	0.342	4.74	6.33
multiple_sclerosis_3	1	0.382	9.41	10.32
multiple_sclerosis_4	5	1.13	18.09	11.84
multiple_sclerosis_5	1	0.106	2.98	3.06
multiple_sclerosis_6	3	0.787	9.37	5.63
multiple_sclerosis_7	1	1.64	21.52	24.18
multiple_sclerosis_8	3	3.6	16.52	19.11
multiple_sclerosis_9	3	1.29	20.36	10.12
multiple_sclerosis_10	3	0.474	6.37	5.14
control_1	1	0.023	9.4	14.67
control_2	2	0.133	8.19	9.03
control_3	5	0.688	11.32	6.5
control_4	4	0.278	7.39	5.1
control_5	3	0.558	5.76	5.38
control_6	2	0.396	7.17	8.99
control_7	3	2.25	10.92	10.88
control_8	2	0.994	7.93	9.68
multiple_sclerosis_11	3	0.00595	9.27	4.8
multiple_sclerosis_12	2	0.0757	3.25	4.09
multiple_sclerosis_13	5	0.742	14.69	10.42
multiple_sclerosis_14	4	0.0661	13.97	9
multiple_sclerosis_15	3	0.629	9.4	13.55
multiple_sclerosis_16	3	0.236	10.31	10.47
multiple_sclerosis_17	1	0.462	5.09	4.74
multiple_sclerosis_18	3	0.117	4.31	5.54
multiple_sclerosis_19	3	0.878	10.93	9.6
multiple_sclerosis_20	5	0.0992	15.89	5.51
multiple_sclerosis_21	1	0.352	12.41	7.87
multiple_sclerosis_22	1	0.122	4.38	3.65
multiple_sclerosis_23	4	0.425	11.97	6.2
multiple_sclerosis_24	2	0.0426	3.57	5.68
control_9	4	0.481	13.75	11.53
control_10	6	0.48	13.79	10.61
control_11	4	0.396	15.82	7.32
control_12	5	0.595	14.62	11.5
control_13	4	0.666	13.88	10.46
control_14	4	1.89	15.27	12.55
control_15	5	1.47	25.72	13.57
control_16	5	1.01	28.28	18.52
control_17	2	1.14	11.26	12.78
control_18	2	0.376	4.53	5.01
control_19	6	0.486	17.64	6.06
control_20	1	0.129	5.59	6.91
control_21	3	0.173	7.49	3.56
control_22	4	1.75	19.13	19.94
control_23	2	0.287	11.05	7.32
control_24	1	0.537	8.73	6.68
control_25	3	1.19	10.85	10.87
control_26	5	0.984	10.63	7.7
control_27	2	0.213	15.48	10.58
control_28	6	2.57	28.79	16.54
control_29	5	1.07	15.61	9.26
control_30	6	0.857	19.33	12.91
control_31	2	0.174	3.56	3.37
control_32	4	0.498	9.71	9.4
multiple_sclerosis_25	4	0.214	12.36	8.06
multiple_sclerosis_26	2	0.102	4.84	4.65
multiple_sclerosis_27	3	0.558	9.28	7.95

## Sheet: Sheet4
Participant ID	Methanobrevibacter	Variovorax	TM7 phylum sp. oral clone FR058	Eggerthella	Lactococcus	Clostridiales vadinBB60 group	Ruminococcaceae NK4A214 group
multiple_sclerosis_1	0	0	0	38	0	0	3
multiple_sclerosis_2	1255	0	0	9	17	0	128
multiple_sclerosis_3	268	4	0	36	29	0	5
multiple_sclerosis_4	6027	0	0	0	2	0	0
multiple_sclerosis_5	0	0	0	45	24	0	0
multiple_sclerosis_6	0	0	5	10	54	0	310
multiple_sclerosis_7	3132	0	0	24	7	2	0
multiple_sclerosis_8	0	6	8	364	2505	0	121
multiple_sclerosis_9	0	4	4	5	14	0	0
multiple_sclerosis_10	0	11	6	132	8	0	0
control_1	0	0	0	3	12	0	55
control_2	5514	0	0	2	0	0	137
control_3	0	0	0	22	16	0	0
control_4	0	233	26	14	29	8	232
control_5	0	0	0	0	10	0	603
control_6	0	0	0	9	0	0	18
control_7	0	0	0	14	8	0	366
control_8	0	5	0	10	42	0	933
multiple_sclerosis_11	0	0	0	3	0	0	0
multiple_sclerosis_12	0	0	0	71	0	0	0
multiple_sclerosis_13	0	0	0	3	6	2	7
multiple_sclerosis_14	0	0	0	16	35	0	94
multiple_sclerosis_15	0	3	0	10	374	0	2
multiple_sclerosis_16	571	0	0	55	32	0	0
multiple_sclerosis_17	0	0	0	3	28	0	0
multiple_sclerosis_18	3	0	0	25	0	16	21
multiple_sclerosis_19	0	0	3	32	5	5	215
multiple_sclerosis_20	0	0	0	0	3	84	1257
multiple_sclerosis_21	0	4	0	24	72	0	0
multiple_sclerosis_22	1597	0	0	0	325	0	156
multiple_sclerosis_23	0	0	0	12	3	0	0
multiple_sclerosis_24	0	19	4	68	168	0	0
control_9	0	0	0	0	0	0	0
control_10	0	0	0	3	26	5	13
control_11	0	0	0	5	4	0	40
control_12	0	0	0	1289	321	0	0
control_13	0	0	0	289	134	26	69
control_14	0	0	0	33	0	0	119
control_15	0	0	0	13	0	95	202
control_16	0	0	0	0	0	0	5
control_17	0	0	2	34	0	2	127
control_18	0	0	0	61	72	17	179
control_19	0	0	0	5	384	9	0
control_20	0	0	2	15	7	51	166
control_21	0	0	0	38	5	26	3
control_22	0	0	0	10	4	8	394
control_23	0	0	0	25	0	83	393
control_24	0	0	0	25	52	59	315
control_25	0	0	0	0	0	260	167
control_26	0	0	0	28	13	0	581
control_27	0	0	0	0	0	2	31
control_28	0	0	0	0	0	12	570
control_29	0	0	0	3	0	0	160
control_30	0	6	0	7	0	340	2581
control_31	0	0	0	0	0	0	0
control_32	0	0	2	0	0	2	5446
multiple_sclerosis_25	172	0	0	3	0	11	114
multiple_sclerosis_26	11403	0	0	133	8	0	96
multiple_sclerosis_27	0	0	0	2	31	0	196

## Sheet: Sheet5
Participant ID	Lachnoclostridium sp.	Ruminococcaceae sp.	Variovorax sp.	Ruminiclostridium 5 sp.	Caulobacter sp.	Eggerthella sp.	Lactococcus sp.	Ruminiclostridium 9 sp.	Anaerofilum sp.	Anaerovoracaceae XIII AD3011 group sp.	Ruminococcaceae NK4A214 group sp.	Alistipes indistinctus YIT 12060
multiple_sclerosis_1	0	0	0	0	0	38	0	0	0	30	0	0
multiple_sclerosis_2	26	0	0	4	0	9	17	0	9	11	124	3
multiple_sclerosis_3	0	5	4	0	0	14	29	0	0	39	5	0
multiple_sclerosis_4	0	0	0	0	0	0	2	0	0	0	0	136
multiple_sclerosis_5	3	2	0	0	0	34	24	10	0	0	0	0
multiple_sclerosis_6	0	0	0	0	0	10	54	4	3	0	198	0
multiple_sclerosis_7	0	0	0	4	0	24	7	56	13	24	0	0
multiple_sclerosis_8	0	0	6	2	0	364	2505	15	0	0	0	0
multiple_sclerosis_9	1	0	4	2	2	5	14	279	0	0	0	0
multiple_sclerosis_10	12	16	11	15	6	132	8	31	0	0	0	0
control_1	0	0	0	0	0	3	12	0	3	64	49	0
control_2	0	0	0	1	0	2	0	0	0	23	92	3
control_3	0	0	0	0	0	22	16	0	0	0	0	0
control_4	0	6	233	19	6	14	29	6	0	131	128	0
control_5	0	0	0	0	0	0	10	0	0	5	564	0
control_6	0	0	0	0	0	9	0	0	0	29	18	0
control_7	0	0	0	14	0	14	5	0	0	99	366	68
control_8	0	2	5	0	0	10	7	0	0	58	799	9
multiple_sclerosis_11	0	0	0	0	0	3	0	3	0	0	0	0
multiple_sclerosis_12	0	0	0	0	0	41	0	0	0	0	0	0
multiple_sclerosis_13	0	2	0	0	0	3	6	0	0	0	7	0
multiple_sclerosis_14	0	2	0	4	0	16	35	0	0	15	82	0
multiple_sclerosis_15	0	0	3	0	0	10	374	0	0	17	2	0
multiple_sclerosis_16	0	5	0	3	0	52	32	0	9	24	0	0
multiple_sclerosis_17	0	0	0	0	0	3	28	12	0	0	0	0
multiple_sclerosis_18	0	0	0	0	0	25	0	0	5	6	21	0
multiple_sclerosis_19	0	0	0	2	0	32	5	0	0	40	215	254
multiple_sclerosis_20	0	2	0	0	0	0	3	0	0	0	880	0
multiple_sclerosis_21	0	0	4	0	0	20	72	158	0	16	0	16
multiple_sclerosis_22	0	0	0	0	0	0	325	0	4	29	122	0
multiple_sclerosis_23	0	0	0	0	0	12	3	36	0	0	0	0
multiple_sclerosis_24	0	0	19	0	6	68	168	16	0	27	0	0
control_9	0	0	0	0	0	0	0	3	0	0	0	0
control_10	0	0	0	0	0	3	26	0	0	4	13	2
control_11	0	0	0	0	0	0	4	11	0	2	40	0
control_12	0	0	0	0	0	1289	321	0	0	0	0	0
control_13	0	0	0	3	0	289	134	0	0	37	67	0
control_14	0	0	0	0	0	33	0	13	0	16	119	0
control_15	0	0	0	4	0	13	0	17	0	22	200	30
control_16	0	0	0	0	0	0	0	0	0	0	5	0
control_17	0	0	0	4	0	34	0	0	0	0	112	0
control_18	1	0	0	4	0	61	72	130	0	13	179	0
control_19	0	0	0	0	0	5	384	0	0	24	0	3
control_20	0	0	0	11	0	15	7	0	8	155	147	43
control_21	0	0	0	0	0	38	5	49	0	0	0	0
control_22	0	0	0	0	0	10	4	0	3	0	389	11
control_23	0	0	0	0	0	21	0	0	0	57	381	68
control_24	0	0	0	0	0	25	52	0	3	129	283	0
control_25	0	0	0	0	0	0	0	0	0	6	167	0
control_26	0	0	0	0	0	28	13	4	0	53	532	0
control_27	0	0	0	0	0	0	0	0	0	3	28	8
control_28	0	0	0	0	0	0	0	0	4	12	506	0
control_29	0	0	0	0	0	3	0	0	0	6	160	3
control_30	0	0	6	2	0	5	0	0	0	17	2581	0
control_31	0	0	0	0	0	0	0	0	0	0	0	0
control_32	0	0	0	0	0	0	0	0	18	29	0	0
multiple_sclerosis_25	0	0	0	0	0	3	0	0	4	13	114	2
multiple_sclerosis_26	3	0	0	9	0	133	8	0	5	12	50	0
multiple_sclerosis_27	2	0	0	2	0	2	31	2	3	2	196	5

## Sheet: Sheet6
Participant ID	Methanobrevibacter	Variovorax	TM7 phylum sp. oral clone FR058	Eggerthella	Lactococcus	Clostridiales vadinBB60 group	Ruminococcaceae NK4A214 group
multiple_sclerosis_1	-1.24871	-1.24871	-1.24871	3.09509	-1.24871	-1.24871	0.697199
multiple_sclerosis_2	5.9261	-1.90234	-1.90234	1.0421	1.65301	-1.90234	3.64674
multiple_sclerosis_3	4.32465	0.235875	-1.96135	2.32911	2.11619	-1.96135	0.436545
multiple_sclerosis_4	8.38535	-1.01189	-1.01189	-1.01189	0.597552	-1.01189	-1.01189
multiple_sclerosis_5	-1.49316	-1.49316	-1.49316	3.0177	2.39866	-1.49316	-1.49316
multiple_sclerosis_6	-1.72074	-1.72074	0.67716	1.32379	2.97061	-1.72074	4.7106
multiple_sclerosis_7	7.09842	-1.64431	-1.64431	2.24751	1.06374	-0.0348744	-1.64431
multiple_sclerosis_8	-1.94211	0.622835	0.891099	4.64956	6.57728	-1.94211	3.55095
multiple_sclerosis_9	-1.59241	0.604812	0.604812	0.805483	1.77488	-1.59241	-1.59241
multiple_sclerosis_10	-1.67815	1.45734	0.8868	3.90158	1.15506	-1.67815	-1.67815
control_1	-1.66148	-1.66148	-1.66148	0.284428	1.55739	-1.66148	3.04805
control_2	7.45655	-1.85173	-1.85173	-0.242294	-1.85173	-1.85173	3.76504
control_3	-1.04345	-1.04345	-1.04345	2.76321	2.45306	-1.04345	-1.04345
control_4	-2.48359	3.66274	1.4867	0.883709	1.59395	0.349626	3.65845
control_5	-0.864489	-0.864489	-0.864489	-0.864489	2.18003	-0.864489	6.2314
control_6	-1.54468	-1.54468	-1.54468	1.39976	-1.54468	-1.54468	2.06624
control_7	-1.74609	-1.74609	-1.74609	1.6212	1.08712	-1.74609	4.85105
control_8	-2.06209	0.33581	-2.06209	0.982437	2.38057	-2.06209	5.47
multiple_sclerosis_11	-1.13259	-1.13259	-1.13259	0.813318	-1.13259	-1.13259	-1.13259
multiple_sclerosis_12	-1.48698	-1.48698	-1.48698	3.47587	-1.48698	-1.48698	-1.48698
multiple_sclerosis_13	-1.16438	-1.16438	-1.16438	0.781535	1.40057	0.445063	1.54368
multiple_sclerosis_14	-1.84043	-1.84043	-1.84043	1.65608	2.42225	-1.84043	3.40132
multiple_sclerosis_15	-1.38834	0.557572	-1.38834	1.65618	5.2304	-1.38834	0.2211
multiple_sclerosis_16	4.8828	-2.15861	-2.15861	2.55092	2.01578	-2.15861	-2.15861
multiple_sclerosis_17	-1.80135	-1.80135	-1.80135	0.14456	2.2417	-1.80135	-1.80135
multiple_sclerosis_18	0.200988	-1.74492	-1.74492	2.1869	-1.74492	1.75159	2.01628
multiple_sclerosis_19	-1.89237	-1.89237	0.0535416	2.28202	0.505527	0.505527	4.17374
multiple_sclerosis_20	-1.59191	-1.59191	-1.59191	-1.59191	0.353996	3.53798	6.23811
multiple_sclerosis_21	-1.85382	0.343409	-1.85382	2.038	3.12292	-1.85382	-1.85382
multiple_sclerosis_22	6.23075	-1.83859	-1.83859	-1.83859	4.63992	-1.83859	3.90762
multiple_sclerosis_23	-1.58005	-1.58005	-1.58005	1.63883	0.36586	-1.58005	-1.58005
multiple_sclerosis_24	-2.29012	1.37344	-0.0928936	2.62986	3.52996	-2.29012	-2.29012
control_9	-1.18143	-1.18143	-1.18143	-1.18143	-1.18143	-1.18143	-1.18143
control_10	-1.43506	-1.43506	-1.43506	0.510853	2.53524	0.962838	1.86078
control_11	-1.32267	-1.32267	-1.32267	1.07523	0.874557	-1.32267	3.07178
control_12	-2.15672	-2.15672	-2.15672	5.69844	4.30943	-2.15672	-2.15672
control_13	-2.47309	-2.47309	-2.47309	3.88822	3.12163	1.49721	2.46139
control_14	-1.6097	-1.6097	-1.6097	2.595	-1.6097	-1.6097	3.86677
control_15	-1.88355	-1.88355	-1.88355	1.41229	-1.88355	3.36872	4.12034
control_16	-1.75653	-1.75653	-1.75653	-1.75653	-1.75653	-1.75653	0.641364
control_17	-2.41029	-2.41029	-0.800848	1.82382	-2.41029	-0.800848	3.13098
control_18	-2.03622	-2.03622	-2.03622	2.77596	2.94051	1.51912	3.8471
control_19	-1.96267	-1.96267	-1.96267	0.435227	4.68242	0.981771	-1.96267
control_20	-2.30492	-2.30492	-0.695482	1.12907	0.40313	2.32981	3.50322
control_21	-2.04771	-2.04771	-2.04771	2.2961	0.350187	1.92258	-0.101798
control_22	-1.67784	-1.67784	-1.67784	1.36668	0.519382	1.15537	4.99292
control_23	-2.03429	-2.03429	-2.03429	1.89753	-2.03429	3.0837	4.63394
control_24	-2.57697	-2.57697	-2.57697	1.35486	2.07699	2.20215	3.87034
control_25	-1.87488	-1.87488	-1.87488	-1.87488	-1.87488	4.38087	3.93925
control_26	-1.7757	-1.7757	-1.7757	2.26735	1.52013	-1.7757	5.28305
control_27	-0.890691	-0.890691	-0.890691	-0.890691	-0.890691	0.718747	3.25244
control_28	-1.96507	-1.96507	-1.96507	-1.96507	-1.96507	1.25381	5.07459
control_29	-1.48689	-1.48689	-1.48689	0.459017	-1.48689	-1.48689	4.28455
control_30	-2.37829	0.186659	-2.37829	0.32976	-2.37829	4.14527	6.17098
control_31	-0.609904	-0.609904	-0.609904	-0.609904	-0.609904	-0.609904	-0.609904
control_32	-1.76115	-1.76115	-0.151708	-1.76115	-1.76115	-0.151708	7.53473
multiple_sclerosis_25	3.83895	-2.0046	-2.0046	-0.0586874	-2.0046	1.1309	3.42912
multiple_sclerosis_26	8.14586	-1.88896	-1.88896	3.69829	0.944252	-1.88896	3.37373
multiple_sclerosis_27	-1.54766	-1.54766	-1.54766	0.061773	2.59547	-1.54766	4.42614

## Sheet: Sheet7
Participant ID	Lachnoclostridium sp.	Ruminococcaceae sp.	Variovorax sp.	Ruminiclostridium 5 sp.	Caulobacter sp.	Eggerthella sp.	Lactococcus sp.	Ruminiclostridium 9 sp.	Anaerofilum sp.	Anaerovoracaceae XIII AD3011 group sp.	Ruminococcaceae NK4A214 group sp.	Alistipes indistinctus YIT 12060
multiple_sclerosis_1	-0.53171	-0.53171	-0.53171	-0.53171	-0.53171	3.8121	-0.53171	-0.53171	-0.53171	3.57916	-0.53171	-0.53171
multiple_sclerosis_2	2.99555	-0.974742	-0.974742	1.22248	-0.974742	1.9697	2.58061	-0.974742	1.9697	2.16075	4.54271	0.971168
multiple_sclerosis_3	-0.923994	1.4739	1.27323	-0.923994	-0.923994	2.4433	3.15354	-0.923994	-0.923994	3.44545	1.4739	-0.923994
multiple_sclerosis_4	-0.467296	-0.467296	-0.467296	-0.467296	-0.467296	-0.467296	1.14214	-0.467296	-0.467296	-0.467296	-0.467296	5.14218
multiple_sclerosis_5	1.24683	0.910356	-0.699082	-0.699082	-0.699082	3.53502	3.19274	2.34544	-0.699082	-0.699082	-0.699082	-0.699082
multiple_sclerosis_6	-0.813909	-0.813909	-0.813909	-0.813909	-0.813909	2.23061	3.87744	1.38332	1.132	-0.813909	5.17003	-0.813909
multiple_sclerosis_7	-0.742458	-0.742458	-0.742458	1.45477	-0.742458	3.14936	1.96559	3.98493	2.55338	3.14936	-0.742458	-0.742458
multiple_sclerosis_8	-0.859235	-0.859235	1.70571	0.750203	-0.859235	5.73244	7.66016	2.57475	-0.859235	-0.859235	-0.859235	-0.859235
multiple_sclerosis_9	0.383396	-0.715217	1.48201	0.894221	0.894221	1.68268	2.65208	5.61093	-0.715217	-0.715217	-0.715217	-0.715217
multiple_sclerosis_10	2.49285	2.77048	2.40947	2.70796	1.83892	4.8537	2.10718	3.41711	-0.726029	-0.726029	-0.726029	-0.726029
control_1	-0.779204	-0.779204	-0.779204	-0.779204	-0.779204	1.16671	2.43967	-0.779204	1.16671	4.08061	3.81592	-0.779204
control_2	-1.02301	-1.02301	-1.02301	0.0755977	-1.02301	0.586423	-1.02301	-1.02301	-1.02301	2.82713	4.19734	0.922896
control_3	-0.436721	-0.436721	-0.436721	-0.436721	-0.436721	3.36994	3.05979	-0.436721	-0.436721	-0.436721	-0.436721	-0.436721
control_4	-1.14445	1.4205	5.00188	2.51911	1.4205	2.22284	2.93309	1.4205	-1.14445	4.4277	4.40462	-1.14445
control_5	-0.390121	-0.390121	-0.390121	-0.390121	-0.390121	-0.390121	2.6544	-0.390121	-0.390121	2.00777	6.63897	-0.390121
control_6	-0.714459	-0.714459	-0.714459	-0.714459	-0.714459	2.22998	-0.714459	-0.714459	-0.714459	3.36308	2.89646	-0.714459
control_7	-0.867742	-0.867742	-0.867742	2.49955	-0.867742	2.49955	1.53015	-0.867742	-0.867742	4.42556	5.7294	4.05224
control_8	-0.976315	0.633123	1.42158	-0.976315	-0.976315	2.06821	1.73174	-0.976315	-0.976315	3.78586	6.40082	1.96812
multiple_sclerosis_11	-0.553669	-0.553669	-0.553669	-0.553669	-0.553669	1.39224	-0.553669	1.39224	-0.553669	-0.553669	-0.553669	-0.553669
multiple_sclerosis_12	-0.683107	-0.683107	-0.683107	-0.683107	-0.683107	3.73573	-0.683107	-0.683107	-0.683107	-0.683107	-0.683107	-0.683107
multiple_sclerosis_13	-0.567728	1.04171	-0.567728	-0.567728	-0.567728	1.37818	1.99722	-0.567728	-0.567728	-0.567728	2.14032	-0.567728
multiple_sclerosis_14	-0.922944	0.686494	-0.922944	1.27428	-0.922944	2.57356	3.33974	-0.922944	-0.922944	2.51104	4.183	-0.922944
multiple_sclerosis_15	-0.57565	-0.57565	1.37026	-0.57565	-0.57565	2.46887	6.04309	-0.57565	-0.57565	2.9797	1.03379	-0.57565
multiple_sclerosis_16	-1.05732	1.34058	-1.05732	0.888594	-1.05732	3.59664	3.11707	-1.05732	1.88712	2.8345	-1.05732	-1.05732
multiple_sclerosis_17	-0.846621	-0.846621	-0.846621	-0.846621	-0.846621	1.09929	3.19643	2.37225	-0.846621	-0.846621	-0.846621	-0.846621
multiple_sclerosis_18	-0.874264	-0.874264	-0.874264	-0.874264	-0.874264	3.05756	-0.874264	-0.874264	1.52363	1.69069	2.88694	-0.874264
multiple_sclerosis_19	-0.877809	-0.877809	-0.877809	0.731629	-0.877809	3.29658	1.52009	-0.877809	-0.877809	3.51664	5.1883	5.35464
multiple_sclerosis_20	-0.851929	0.757509	-0.851929	-0.851929	-0.851929	-0.851929	1.09398	-0.851929	-0.851929	-0.851929	6.62171	-0.851929
multiple_sclerosis_21	-0.970138	-0.970138	1.22709	-0.970138	-0.970138	2.74343	4.0066	4.78876	-0.970138	2.52637	-0.970138	2.52637
multiple_sclerosis_22	-0.901607	-0.901607	-0.901607	-0.901607	-0.901607	-0.901607	5.5769	-0.901607	1.29562	3.17593	4.59965	-0.901607
multiple_sclerosis_23	-0.702582	-0.702582	-0.702582	-0.702582	-0.702582	2.51629	1.24333	3.58788	-0.702582	-0.702582	-0.702582	-0.702582
multiple_sclerosis_24	-1.08335	-1.08335	2.58021	-1.08335	1.4816	3.83663	4.73673	2.41315	-1.08335	2.92398	-1.08335	-1.08335
control_9	-0.557037	-0.557037	-0.557037	-0.557037	-0.557037	-0.557037	-0.557037	1.38887	-0.557037	-0.557037	-0.557037	-0.557037
control_10	-0.736802	-0.736802	-0.736802	-0.736802	-0.736802	1.20911	3.23349	-0.736802	-0.736802	1.46042	2.55903	0.872636
control_11	-0.618432	-0.618432	-0.618432	-0.618432	-0.618432	-0.618432	1.57879	2.51706	-0.618432	0.991006	3.77602	-0.618432
control_12	-0.924851	-0.924851	-0.924851	-0.924851	-0.924851	6.93031	5.54129	-0.924851	-0.924851	-0.924851	-0.924851	-0.924851
control_13	-1.16602	-1.16602	-1.16602	0.779888	-1.16602	5.19528	4.42869	-1.16602	-1.16602	3.15147	3.73925	-1.16602
control_14	-0.766436	-0.766436	-0.766436	-0.766436	-0.766436	3.43826	-0.766436	2.5294	-0.766436	2.73007	4.71003	-0.766436
control_15	-0.929099	-0.929099	-0.929099	1.26813	-0.929099	2.36674	-0.929099	2.62625	-0.929099	2.87756	5.06486	3.18177
control_16	-0.793252	-0.793252	-0.793252	-0.793252	-0.793252	-0.793252	-0.793252	-0.793252	-0.793252	-0.793252	1.60464	-0.793252
control_17	-1.24496	-1.24496	-1.24496	0.952268	-1.24496	2.98915	-1.24496	-1.24496	-1.24496	-1.24496	4.17114	-1.24496
control_18	0.103652	-0.99496	-0.99496	1.20226	-0.99496	3.81722	3.98177	4.56956	-0.99496	2.30088	4.88836	-0.99496
control_19	-1.03436	-1.03436	-1.03436	-1.03436	-1.03436	1.36353	5.61073	-1.03436	-1.03436	2.85746	-1.03436	0.911548
control_20	-1.20314	-1.20314	-1.20314	1.93236	-1.20314	2.23085	1.50491	-1.20314	1.63008	4.53666	4.48384	3.26277
control_21	-0.927813	-0.927813	-0.927813	-0.927813	-0.927813	3.41599	1.47008	3.66731	-0.927813	-0.927813	-0.927813	-0.927813
control_22	-0.847579	-0.847579	-0.847579	-0.847579	-0.847579	2.19694	1.34965	-0.847579	1.09833	-0.847579	5.81043	2.28792
control_23	-1.0697	-1.0697	-1.0697	-1.0697	-1.0697	2.6915	-1.0697	-1.0697	-1.0697	3.67523	5.56756	3.85028
control_24	-1.38708	-1.38708	-1.38708	-1.38708	-1.38708	2.54475	3.26688	-1.38708	0.558835	4.16975	4.95328	-1.38708
control_25	-0.965679	-0.965679	-0.965679	-0.965679	-0.965679	-0.965679	-0.965679	-0.965679	-0.965679	1.59927	4.84845	-0.965679
control_26	-0.897388	-0.897388	-0.897388	-0.897388	-0.897388	3.14566	2.39845	1.29984	-0.897388	3.77544	6.07334	-0.897388
control_27	-0.411603	-0.411603	-0.411603	-0.411603	-0.411603	-0.411603	-0.411603	-0.411603	-0.411603	1.53431	3.63145	2.42161
control_28	-1.04246	-1.04246	-1.04246	-1.04246	-1.04246	-1.04246	-1.04246	-1.04246	1.15477	2.17642	5.87821	-1.04246
control_29	-0.689858	-0.689858	-0.689858	-0.689858	-0.689858	1.25605	-0.689858	-0.689858	-0.689858	1.87509	5.08158	1.25605
control_30	-1.22935	-1.22935	1.3356	0.38009	-1.22935	1.16855	-1.22935	-1.22935	-1.22935	2.326	7.31993	-1.22935
control_31	-0.294787	-0.294787	-0.294787	-0.294787	-0.294787	-0.294787	-0.294787	-0.294787	-0.294787	-0.294787	-0.294787	-0.294787
control_32	-0.930778	-0.930778	-0.930778	-0.930778	-0.930778	-0.930778	-0.930778	-0.930778	2.68014	3.14676	-0.930778	-0.930778
multiple_sclerosis_25	-1.00787	-1.00787	-1.00787	-1.00787	-1.00787	0.938043	-1.00787	-1.00787	1.18936	2.28797	4.42586	0.601571
multiple_sclerosis_26	0.995861	-0.950049	-0.950049	1.99439	-0.950049	4.6372	1.88316	-0.950049	1.44785	2.26883	3.66507	-0.950049
multiple_sclerosis_27	0.840669	-0.768769	-0.768769	0.840669	-0.768769	0.840669	3.37437	0.840669	1.17714	0.840669	5.20504	1.62913
